# Supplementary material for: Ionising Radiation Induces Promoter DNA Hypomethylation and Perturbs Transcriptional Activity of Genes Involved in Morphogenesis during Gastrulation in Zebrafish
Source: Int J Mol Sci. 2020 Jun 4;21(11):4014. doi: 10.3390/ijms21114014 (PMC7312202; doi:10.3390/ijms21114014)
Supplement: Supplementary file 1 [file ijms-21-04014-s001.zip]

Archive with 19 entries (18 files):
- Supplementary Informations.docx
- __MACOSX/
- __MACOSX/._Supplementary Informations.docx
- Supplementary_Figures.pdf
- __MACOSX/._Supplementary_Figures.pdf
- SuppTableT1_GOdanio.xlsx
- __MACOSX/._SuppTableT1_GOdanio.xlsx
- SuppTableT2_RAtable.xlsx
- __MACOSX/._SuppTableT2_RAtable.xlsx
- SuppTableT3_TFBS.xlsx
- __MACOSX/._SuppTableT3_TFBS.xlsx
- SuppTableT4_Dosimetry.xlsx
- __MACOSX/._SuppTableT4_Dosimetry.xlsx
- SuppTableT5_QC_RNAseq.xlsx
- __MACOSX/._SuppTableT5_QC_RNAseq.xlsx
- SuppTableT6_BS_conversion.xlsx
- __MACOSX/._SuppTableT6_BS_conversion.xlsx
- SuppTableT7_QC_WGBS.xlsx
- __MACOSX/._SuppTableT7_QC_WGBS.xlsx
