# Supplementary material for: Ionising Radiation Induces Promoter DNA Hypomethylation and Perturbs Transcriptional Activity of Genes Involved in Morphogenesis during Gastrulation in Zebrafish
Source: Int J Mol Sci. 2020 Jun 4;21(11):4014. doi: 10.3390/ijms21114014 (PMC7312202; doi:10.3390/ijms21114014)
Supplement: Supplementary file 1 [file ijms-21-04014-s001.zip › SuppTableT1_GOdanio.xlsx]

## Sheet: Sheet1
Supplementary Table S1
50 mGy/h
GO.ID	Gene Ontology Term	Fisher's p-value
GO:0043043	peptide biosynthetic process	4.2e-27
GO:0006412	translation	5.3e-27
GO:0043604	amide biosynthetic process	1.2e-26
GO:0006518	peptide metabolic process	1.1e-25
GO:0043603	cellular amide metabolic process	9.2e-23
GO:1901566	organonitrogen compound biosynthetic pro...	3.5e-21
GO:0009058	biosynthetic process	5.3e-12
GO:0044249	cellular biosynthetic process	1e-11
GO:1901576	organic substance biosynthetic process	1.6e-11
GO:0009790	embryo development	2.8e-11
GO:0008152	metabolic process	3.3e-10
GO:0044271	cellular nitrogen compound biosynthetic ...	6.4e-10
GO:0048856	anatomical structure development	3.9e-09
GO:0044237	cellular metabolic process	7e-09
GO:0032502	developmental process	1e-08
GO:0007420	brain development	2.1e-08
GO:0007275	multicellular organism development	5.8e-08
GO:0034645	cellular macromolecule biosynthetic proc...	9e-08
GO:1901564	organonitrogen compound metabolic proces...	9.7e-08
GO:0009059	macromolecule biosynthetic process	9.9e-08
GO:0060322	head development	1.6e-07
GO:0009792	embryo development ending in birth or eg...	2.2e-07
GO:0043009	chordate embryonic development	3.5e-07
GO:0044267	cellular protein metabolic process	3.7e-07
GO:0009653	anatomical structure morphogenesis	4.5e-07
GO:0048731	system development	4.9e-07
GO:0034641	cellular nitrogen compound metabolic pro...	6.5e-07
GO:0022037	metencephalon development	1.1e-06
GO:0007399	nervous system development	1.5e-06
GO:0007417	central nervous system development	1.5e-06
GO:0048598	embryonic morphogenesis	1.5e-06
GO:0071704	organic substance metabolic process	1.7e-06
GO:0002181	cytoplasmic translation	1.7e-06
GO:0048513	animal organ development	2.1e-06
GO:0019538	protein metabolic process	3.2e-06
GO:0030902	hindbrain development	6e-06
GO:0044238	primary metabolic process	7.4e-06
GO:0009888	tissue development	1.4e-05
GO:0010467	gene expression	1.6e-05
GO:0006807	nitrogen compound metabolic process	1.7e-05
GO:0015985	energy coupled proton transport, down el...	2e-05
GO:0015986	ATP synthesis coupled proton transport	2e-05
GO:0001732	formation of cytoplasmic translation ini...	2.7e-05
GO:0044260	cellular macromolecule metabolic process	3.9e-05
GO:0007389	pattern specification process	4.7e-05
GO:0060429	epithelium development	8.5e-05
GO:0002183	cytoplasmic translational initiation	9e-05
GO:0030513	positive regulation of BMP signaling pat...	9e-05
GO:0002009	morphogenesis of an epithelium	9.2e-05
GO:0021549	cerebellum development	0.00012
GO:0003002	regionalization	0.00015
GO:0071600	otic vesicle morphogenesis	0.00015
GO:0097193	intrinsic apoptotic signaling pathway	0.00015
GO:0030218	erythrocyte differentiation	0.0002
GO:1902600	proton transmembrane transport	0.00022
GO:0009967	positive regulation of signal transducti...	0.00022
GO:0048729	tissue morphogenesis	0.00023
GO:0034101	erythrocyte homeostasis	0.00024
GO:0050790	regulation of catalytic activity	0.00034
GO:0007052	mitotic spindle organization	0.00039
GO:0010092	specification of animal organ identity	0.00043
GO:0050821	protein stabilization	0.00043
GO:0007163	establishment or maintenance of cell pol...	0.00043
GO:0035295	tube development	0.00046
GO:0043170	macromolecule metabolic process	0.00049
GO:0009141	nucleoside triphosphate metabolic proces...	0.0005
GO:0043087	regulation of GTPase activity	0.00051
GO:0090596	sensory organ morphogenesis	0.00054
GO:0009144	purine nucleoside triphosphate metabolic...	0.00056
GO:0009205	purine ribonucleoside triphosphate metab...	0.00056
GO:0048857	neural nucleus development	0.00059
GO:0010647	positive regulation of cell communicatio...	0.00062
GO:0002262	myeloid cell homeostasis	0.00063
GO:0009887	animal organ morphogenesis	0.00063
GO:0035239	tube morphogenesis	0.00068
GO:0023056	positive regulation of signaling	0.00069
GO:0048562	embryonic organ morphogenesis	0.00071
GO:0044272	sulfur compound biosynthetic process	0.00071
GO:0043547	positive regulation of GTPase activity	0.00074
GO:0009199	ribonucleoside triphosphate metabolic pr...	0.00076
GO:0044093	positive regulation of molecular functio...	0.00079
GO:0043085	positive regulation of catalytic activit...	0.00101
GO:0048646	anatomical structure formation involved ...	0.00106
GO:0090287	regulation of cellular response to growt...	0.00112
GO:0007423	sensory organ development	0.00112
GO:0051345	positive regulation of hydrolase activit...	0.00116
GO:0018208	peptidyl-proline modification	0.00118
GO:0090100	positive regulation of transmembrane rec...	0.00124
GO:0006457	protein folding	0.00133
GO:0030010	establishment of cell polarity	0.00151
GO:0030099	myeloid cell differentiation	0.00163
GO:0048872	homeostasis of number of cells	0.00171
GO:0006413	translational initiation	0.00185
GO:0019637	organophosphate metabolic process	0.00189
GO:0006414	translational elongation	0.0019
GO:0031076	embryonic camera-type eye development	0.00194
GO:0046034	ATP metabolic process	0.00195
GO:0030177	positive regulation of Wnt signaling pat...	0.00196
GO:0030916	otic vesicle formation	0.00206
GO:0060788	ectodermal placode formation	0.00206
GO:0030154	cell differentiation	0.00216
GO:0017144	drug metabolic process	0.00232
GO:0051403	stress-activated MAPK cascade	0.00237
GO:0060059	embryonic retina morphogenesis in camera...	0.00237
GO:0000165	MAPK cascade	0.00239
GO:0033036	macromolecule localization	0.0024
GO:0008630	intrinsic apoptotic signaling pathway in...	0.00242
GO:0022008	neurogenesis	0.00244
GO:0071599	otic vesicle development	0.00245
GO:0009953	dorsal/ventral pattern formation	0.00245
GO:0048568	embryonic organ development	0.00264
GO:0060485	mesenchyme development	0.00264
GO:0061053	somite development	0.00283
GO:0032501	multicellular organismal process	0.00291
GO:0023014	signal transduction by protein phosphory...	0.00301
GO:0048880	sensory system development	0.00309
GO:0001654	eye development	0.00319
GO:0150063	visual system development	0.00319
GO:0044255	cellular lipid metabolic process	0.00319
GO:0009126	purine nucleoside monophosphate metaboli...	0.00319
GO:0009167	purine ribonucleoside monophosphate meta...	0.00319
GO:0001822	kidney development	0.00333
GO:0001756	somitogenesis	0.0034
GO:0043049	otic placode formation	0.00343
GO:0031101	fin regeneration	0.00346
GO:0072001	renal system development	0.00369
GO:0009150	purine ribonucleotide metabolic process	0.00376
GO:0060562	epithelial tube morphogenesis	0.00376
GO:0048869	cellular developmental process	0.00395
GO:0072521	purine-containing compound metabolic pro...	0.00417
GO:0009161	ribonucleoside monophosphate metabolic p...	0.00419
GO:0009259	ribonucleotide metabolic process	0.00433
GO:0035282	segmentation	0.00449
GO:0009127	purine nucleoside monophosphate biosynth...	0.00451
GO:0009168	purine ribonucleoside monophosphate bios...	0.00451
GO:0048699	generation of neurons	0.00473
GO:0019693	ribose phosphate metabolic process	0.0048
GO:0048592	eye morphogenesis	0.00486
GO:0030509	BMP signaling pathway	0.00504
GO:0071772	response to BMP	0.00504
GO:0071773	cellular response to BMP stimulus	0.00504
GO:0030510	regulation of BMP signaling pathway	0.00513
GO:0097190	apoptotic signaling pathway	0.00513
GO:0048468	cell development	0.00522
GO:0071696	ectodermal placode development	0.0053
GO:0007254	JNK cascade	0.00535
GO:0006596	polyamine biosynthetic process	0.00539
GO:0009086	methionine biosynthetic process	0.00539
GO:0009309	amine biosynthetic process	0.00539
GO:0042401	cellular biogenic amine biosynthetic pro...	0.00539
GO:0043114	regulation of vascular permeability	0.00539
GO:0031098	stress-activated protein kinase signalin...	0.00545
GO:0001655	urogenital system development	0.00548
GO:0099132	ATP hydrolysis coupled cation transmembr...	0.00548
GO:0021548	pons development	0.00571
GO:0051603	proteolysis involved in cellular protein...	0.00575
GO:0022618	ribonucleoprotein complex assembly	0.00587
GO:0072358	cardiovascular system development	0.00594
GO:0060070	canonical Wnt signaling pathway	0.00594
GO:0008610	lipid biosynthetic process	0.00595
GO:0045197	establishment or maintenance of epitheli...	0.00617
GO:0072332	intrinsic apoptotic signaling pathway by...	0.00617
GO:0007051	spindle organization	0.00618
GO:0048048	embryonic eye morphogenesis	0.00618
GO:0001955	blood vessel maturation	0.00632
GO:0003128	heart field specification	0.00632
GO:0035090	maintenance of apical/basal cell polarit...	0.00632
GO:0036444	calcium import into the mitochondrion	0.00632
GO:0045199	maintenance of epithelial cell apical/ba...	0.00632
GO:0048730	epidermis morphogenesis	0.00632
GO:0090162	establishment of epithelial cell polarit...	0.00632
GO:2000114	regulation of establishment of cell pola...	0.00632
GO:0009156	ribonucleoside monophosphate biosyntheti...	0.00644
GO:0007017	microtubule-based process	0.00644
GO:0008104	protein localization	0.00648
GO:0007219	Notch signaling pathway	0.00659
GO:0048193	Golgi vesicle transport	0.00669
GO:0072175	epithelial tube formation	0.00684
GO:0048514	blood vessel morphogenesis	0.00696
GO:0021575	hindbrain morphogenesis	0.00697
GO:0001568	blood vessel development	0.00722
GO:0006790	sulfur compound metabolic process	0.00725
GO:0006417	regulation of translation	0.00745
GO:0034248	regulation of cellular amide metabolic p...	0.00745
GO:0071363	cellular response to growth factor stimu...	0.00747
GO:0046907	intracellular transport	0.00761
GO:0022900	electron transport chain	0.00785
GO:0044257	cellular protein catabolic process	0.00792
GO:0044265	cellular macromolecule catabolic process	0.00795
GO:0006629	lipid metabolic process	0.00809
GO:0070848	response to growth factor	0.00812
GO:0042278	purine nucleoside metabolic process	0.00822
GO:0046128	purine ribonucleoside metabolic process	0.00822
GO:0001667	ameboidal-type cell migration	0.00842
GO:0030163	protein catabolic process	0.00876
GO:0001944	vasculature development	0.00887
GO:0071826	ribonucleoprotein complex subunit organi...	0.00905
GO:0032872	regulation of stress-activated MAPK casc...	0.00905
GO:0070302	regulation of stress-activated protein k...	0.00905
GO:0071697	ectodermal placode morphogenesis	0.00913
GO:0042246	tissue regeneration	0.00945
GO:0072359	circulatory system development	0.00952
GO:0006595	polyamine metabolic process	0.00955
GO:0035088	establishment or maintenance of apical/b...	0.00955
GO:0061245	establishment or maintenance of bipolar ...	0.00955
GO:0009123	nucleoside monophosphate metabolic proce...	0.00971
GO:0006900	vesicle budding from membrane	0.00977
GO:0051188	cofactor biosynthetic process	0.00987
5mGy/h
GO.ID	Gene Ontology Term	Fisher's p-value
GO:0048856	anatomical structure development	3.6e-06
GO:0006412	translation	3.6e-06
GO:0043043	peptide biosynthetic process	4.4e-06
GO:0006518	peptide metabolic process	4.8e-06
GO:0032502	developmental process	6.9e-06
GO:0007275	multicellular organism development	1e-05
GO:0009790	embryo development	1.2e-05
GO:0048513	animal organ development	1.9e-05
GO:0043604	amide biosynthetic process	2.2e-05
GO:0010092	specification of animal organ identity	2.7e-05
GO:0007420	brain development	3.1e-05
GO:0007389	pattern specification process	3.7e-05
GO:1901566	organonitrogen compound biosynthetic pro...	4.6e-05
GO:0043603	cellular amide metabolic process	6.2e-05
GO:0060322	head development	6.6e-05
GO:0048731	system development	7.3e-05
GO:0043009	chordate embryonic development	7.9e-05
GO:0007417	central nervous system development	8.5e-05
GO:0009792	embryo development ending in birth or eg...	8.5e-05
GO:0009888	tissue development	9.7e-05
GO:0003128	heart field specification	0.00011
GO:0090162	establishment of epithelial cell polarit...	0.00011
GO:0003002	regionalization	0.00013
GO:0009653	anatomical structure morphogenesis	0.00022
GO:0034661	ncRNA catabolic process	0.00026
GO:0031101	fin regeneration	0.00038
GO:0007399	nervous system development	0.0004
GO:0048598	embryonic morphogenesis	0.00044
GO:0022037	metencephalon development	0.00056
GO:0042246	tissue regeneration	0.00064
GO:0031327	negative regulation of cellular biosynth...	0.00067
GO:1901576	organic substance biosynthetic process	0.0007
GO:0009890	negative regulation of biosynthetic proc...	0.00073
GO:0044249	cellular biosynthetic process	0.00077
GO:0001756	somitogenesis	0.00081
GO:0061053	somite development	0.00083
GO:0009086	methionine biosynthetic process	0.00088
GO:0045198	establishment of epithelial cell apical/...	0.00091
GO:0009058	biosynthetic process	0.00098
GO:0060429	epithelium development	0.00119
GO:0022008	neurogenesis	0.0012
GO:0007034	vacuolar transport	0.00137
GO:0009887	animal organ morphogenesis	0.00142
GO:2000113	negative regulation of cellular macromol...	0.00152
GO:0048468	cell development	0.00155
GO:0035282	segmentation	0.00158
GO:0021575	hindbrain morphogenesis	0.00189
GO:0030154	cell differentiation	0.00195
GO:0009067	aspartate family amino acid biosynthetic...	0.00201
GO:0090596	sensory organ morphogenesis	0.00216
GO:0048699	generation of neurons	0.00221
GO:0042060	wound healing	0.00222
GO:0009059	macromolecule biosynthetic process	0.00227
GO:0044265	cellular macromolecule catabolic process	0.0024
GO:0048596	embryonic camera-type eye morphogenesis	0.00254
GO:0034645	cellular macromolecule biosynthetic proc...	0.00265
GO:0016075	rRNA catabolic process	0.00268
GO:0021693	cerebellar Purkinje cell layer structura...	0.00268
GO:0021698	cerebellar cortex structural organizatio...	0.00268
GO:0030859	polarized epithelial cell differentiatio...	0.00268
GO:0035089	establishment of apical/basal cell polar...	0.00268
GO:0061162	establishment of monopolar cell polarity	0.00268
GO:0061339	establishment or maintenance of monopola...	0.00268
GO:0021587	cerebellum morphogenesis	0.00272
GO:0015031	protein transport	0.00297
GO:0010558	negative regulation of macromolecule bio...	0.00297
GO:0030900	forebrain development	0.00307
GO:0048593	camera-type eye morphogenesis	0.00315
GO:0048592	eye morphogenesis	0.0033
GO:0045184	establishment of protein localization	0.00352
GO:0048646	anatomical structure formation involved ...	0.00368
GO:0030902	hindbrain development	0.00373
GO:0000097	sulfur amino acid biosynthetic process	0.00378
GO:0006555	methionine metabolic process	0.00378
GO:0045197	establishment or maintenance of epitheli...	0.00378
GO:0021549	cerebellum development	0.00379
GO:0015833	peptide transport	0.00383
GO:0048869	cellular developmental process	0.0042
GO:0032501	multicellular organismal process	0.0042
GO:0007049	cell cycle	0.00425
GO:0031099	regeneration	0.00435
GO:0030182	neuron differentiation	0.00459
GO:0035088	establishment or maintenance of apical/b...	0.00493
GO:0061245	establishment or maintenance of bipolar ...	0.00493
GO:0044271	cellular nitrogen compound biosynthetic ...	0.00507
GO:0006111	regulation of gluconeogenesis	0.00525
GO:0010677	negative regulation of cellular carbohyd...	0.00525
GO:0045721	negative regulation of gluconeogenesis	0.00525
GO:0045912	negative regulation of carbohydrate meta...	0.00525
GO:0046168	glycerol-3-phosphate catabolic process	0.00525
GO:0048532	anatomical structure arrangement	0.00525
GO:0021536	diencephalon development	0.00554
GO:0061515	myeloid cell development	0.0056
GO:0048562	embryonic organ morphogenesis	0.00586
GO:0070507	regulation of microtubule cytoskeleton o...	0.0061
GO:0009057	macromolecule catabolic process	0.00663
GO:0007051	spindle organization	0.0068
GO:0031076	embryonic camera-type eye development	0.0068
GO:0048048	embryonic eye morphogenesis	0.0068
GO:0042886	amide transport	0.00683
GO:0060070	canonical Wnt signaling pathway	0.00694
GO:0060059	embryonic retina morphogenesis in camera...	0.00727
GO:0048729	tissue morphogenesis	0.00803
GO:0008104	protein localization	0.0082
GO:0009952	anterior/posterior pattern specification	0.00823
GO:0045934	negative regulation of nucleobase-contai...	0.00832
GO:0051603	proteolysis involved in cellular protein...	0.00857
GO:0019509	L-methionine salvage from methylthioaden...	0.00858
GO:0043102	amino acid salvage	0.00858
GO:0051149	positive regulation of muscle cell diffe...	0.00858
GO:0051155	positive regulation of striated muscle c...	0.00858
GO:0062014	negative regulation of small molecule me...	0.00858
GO:0071265	L-methionine biosynthetic process	0.00858
GO:0071267	L-methionine salvage	0.00858
GO:0002009	morphogenesis of an epithelium	0.00859
GO:0001570	vasculogenesis	0.00924
GO:0006720	isoprenoid metabolic process	0.00924
GO:0009880	embryonic pattern specification	0.00924
GO:0032886	regulation of microtubule-based process	0.00924
GO:0016226	iron-sulfur cluster assembly	0.00953
GO:0031163	metallo-sulfur cluster assembly	0.00953
GO:0043174	nucleoside salvage	0.00953
GO:0060030	dorsal convergence	0.00953
GO:0034641	cellular nitrogen compound metabolic pro...	0.00974
0.5mGy/h
GO.ID	Gene Ontology Term	Fisher's p-value
GO:0008608	attachment of spindle microtubules to ki...	7.2e-07
GO:0042254	ribosome biogenesis	2.6e-06
GO:0006364	rRNA processing	2.5e-05
GO:0022613	ribonucleoprotein complex biogenesis	6.4e-05
GO:0060142	regulation of syncytium formation by pla...	7.3e-05
GO:0071840	cellular component organization or bioge...	8.6e-05
GO:0016072	rRNA metabolic process	9.6e-05
GO:0051988	regulation of attachment of spindle micr...	0.00039
GO:0007049	cell cycle	0.00049
GO:0010564	regulation of cell cycle process	0.00115
GO:0034470	ncRNA processing	0.00134
GO:0022402	cell cycle process	0.00135
GO:0006613	cotranslational protein targeting to mem...	0.00145
GO:0006614	SRP-dependent cotranslational protein ta...	0.00145
GO:0018126	protein hydroxylation	0.00145
GO:0007155	cell adhesion	0.00167
GO:0022610	biological adhesion	0.00167
GO:0090068	positive regulation of cell cycle proces...	0.00186
GO:0045047	protein targeting to ER	0.00234
GO:0072599	establishment of protein localization to...	0.00234
GO:0034660	ncRNA metabolic process	0.00241
GO:0006396	RNA processing	0.00257
GO:0000768	syncytium formation by plasma membrane f...	0.00349
GO:0006949	syncytium formation	0.00349
GO:0140253	cell-cell fusion	0.00349
GO:0018197	peptidyl-aspartic acid modification	0.00371
GO:0042264	peptidyl-aspartic acid hydroxylation	0.00371
GO:0045931	positive regulation of mitotic cell cycl...	0.00371
GO:0016043	cellular component organization	0.00415
GO:0051983	regulation of chromosome segregation	0.00418
GO:0120031	plasma membrane bounded cell projection ...	0.00478
GO:0006612	protein targeting to membrane	0.00494
GO:0051489	regulation of filopodium assembly	0.00549
GO:0000278	mitotic cell cycle	0.00551
GO:0030031	cell projection assembly	0.00571
GO:0051726	regulation of cell cycle	0.00577
GO:0070972	protein localization to endoplasmic reti...	0.00578
GO:1901988	negative regulation of cell cycle phase ...	0.0067
GO:0008637	apoptotic mitochondrial changes	0.00759
GO:1902750	negative regulation of cell cycle G2/M p...	0.00759
GO:0007051	spindle organization	0.00769
GO:0098813	nuclear chromosome segregation	0.00843
GO:0000422	autophagy of mitochondrion	0.00998
GO:0045880	positive regulation of smoothened signal...	0.00998
GO:0061726	mitochondrion disassembly	0.00998
0.05mGy/h
GO.ID	Gene Ontology Term	Fisher's p-value
GO:0016333	morphogenesis of follicular epithelium	0.001
GO:1903259	exon-exon junction complex disassembly	0.001
GO:0060832	oocyte animal/vegetal axis specification	0.002
GO:0007028	cytoplasm organization	0.003
GO:0007314	oocyte anterior/posterior axis specifica...	0.003
GO:0007315	pole plasm assembly	0.003
GO:0008358	maternal determination of anterior/poste...	0.003
GO:0007308	oocyte construction	0.004
GO:0007309	oocyte axis specification	0.004
GO:0007351	tripartite regional subdivision	0.005
GO:0008595	anterior/posterior axis specification, e...	0.005
GO:0007350	blastoderm segmentation	0.0061
GO:0002009	morphogenesis of an epithelium	0.0067
GO:0034331	cell junction maintenance	0.0071
GO:0034334	adherens junction maintenance	0.0071
GO:0090286	cytoskeletal anchoring at nuclear membra...	0.0071
GO:0043954	cellular component maintenance	0.0081
GO:0045859	regulation of protein kinase activity	0.0084
GO:0002831	regulation of response to biotic stimulu...	0.0091
GO:0050688	regulation of defense response to virus	0.0091
0.005mGy/h
GO.ID	Gene Ontology Term	Fisher's p-value
GO:0006334	nucleosome assembly	4.2e-07
GO:0031497	chromatin assembly	4.6e-07
GO:0006333	chromatin assembly or disassembly	5.3e-07
GO:0034728	nucleosome organization	5.9e-07
GO:0006323	DNA packaging	6.8e-07
GO:0065004	protein-DNA complex assembly	1e-06
GO:0071824	protein-DNA complex subunit organization	1.4e-06
GO:0006352	DNA-templated transcription, initiation	3.5e-06
GO:0071103	DNA conformation change	4.8e-06
GO:0006325	chromatin organization	0.00013
GO:0034622	cellular protein-containing complex asse...	0.00028
GO:0051276	chromosome organization	0.0007
GO:0065003	protein-containing complex assembly	0.00103
GO:0034645	cellular macromolecule biosynthetic proc...	0.00138
GO:0046984	regulation of hemoglobin biosynthetic pr...	0.00158
GO:0009059	macromolecule biosynthetic process	0.00162
GO:0043933	protein-containing complex subunit organ...	0.00163
GO:0044271	cellular nitrogen compound biosynthetic ...	0.00165
GO:0006351	transcription, DNA-templated	0.00196
GO:0097659	nucleic acid-templated transcription	0.00228
GO:0032774	RNA biosynthetic process	0.00233
GO:0010467	gene expression	0.00235
GO:0070920	regulation of production of small RNA in...	0.00316
GO:1903798	regulation of production of miRNAs invol...	0.00316
GO:0016070	RNA metabolic process	0.00329
GO:0034641	cellular nitrogen compound metabolic pro...	0.00614
GO:0034654	nucleobase-containing compound biosynthe...	0.00628
GO:0006044	N-acetylglucosamine metabolic process	0.00631
GO:0044249	cellular biosynthetic process	0.00679
GO:0006139	nucleobase-containing compound metabolic...	0.00699
GO:0044260	cellular macromolecule metabolic process	0.00708
GO:0019438	aromatic compound biosynthetic process	0.00717
GO:0018130	heterocycle biosynthetic process	0.00744
GO:1901576	organic substance biosynthetic process	0.00777
GO:0031952	regulation of protein autophosphorylatio...	0.00788
GO:0060147	regulation of posttranscriptional gene s...	0.00788
GO:0060964	regulation of gene silencing by miRNA	0.00788
GO:0060966	regulation of gene silencing by RNA	0.00788
GO:0070534	protein K63-linked ubiquitination	0.00788
GO:0046483	heterocycle metabolic process	0.00849
GO:1901362	organic cyclic compound biosynthetic pro...	0.0085
GO:0006725	cellular aromatic compound metabolic pro...	0.00877
GO:0009058	biosynthetic process	0.00892
GO:0090304	nucleic acid metabolic process	0.00939
GO:0042661	regulation of mesodermal cell fate speci...	0.00945
GO:1905770	regulation of mesodermal cell differenti...	0.00945
GO:1905902	regulation of mesoderm formation	0.00945
GO:1901360	organic cyclic compound metabolic proces...	0.01048
GO:0035196	production of miRNAs involved in gene si...	0.01102
GO:0022607	cellular component assembly	0.01168
GO:0031050	dsRNA processing	0.01258
GO:0070918	production of small RNA involved in gene...	0.01258
GO:2000380	regulation of mesoderm development	0.01258
GO:0007501	mesodermal cell fate specification	0.01414
GO:0044085	cellular component biogenesis	0.01569
GO:0001710	mesodermal cell fate commitment	0.0157
GO:0060968	regulation of gene silencing	0.01882
GO:1901071	glucosamine-containing compound metaboli...	0.02037
GO:0007339	binding of sperm to zona pellucida	0.02192
GO:0035803	egg coat formation	0.02192
GO:0042663	regulation of endodermal cell fate speci...	0.02192
GO:0009988	cell-cell recognition	0.02347
GO:0020027	hemoglobin metabolic process	0.02347
GO:0035036	sperm-egg recognition	0.02347
GO:0042541	hemoglobin biosynthetic process	0.02347
GO:1903224	regulation of endodermal cell differenti...	0.02347
GO:0001714	endodermal cell fate specification	0.02501
GO:0001711	endodermal cell fate commitment	0.02655
GO:0043249	erythrocyte maturation	0.02655
GO:0044238	primary metabolic process	0.02763
GO:0006040	amino sugar metabolic process	0.0281
GO:0042659	regulation of cell fate specification	0.0281
GO:0006360	transcription by RNA polymerase I	0.03117
GO:0010453	regulation of cell fate commitment	0.0327
GO:0048333	mesodermal cell differentiation	0.0327
GO:0001838	embryonic epithelial tube formation	0.03423
GO:0001841	neural tube formation	0.03423
GO:0035987	endodermal cell differentiation	0.03423
GO:0060795	cell fate commitment involved in formati...	0.03423
GO:0006807	nitrogen compound metabolic process	0.035
GO:0042773	ATP synthesis coupled electron transport	0.03576
GO:0044237	cellular metabolic process	0.03672
GO:0071704	organic substance metabolic process	0.03746
GO:0071391	cellular response to estrogen stimulus	0.04034
GO:0000209	protein polyubiquitination	0.04186
GO:0022904	respiratory electron transport chain	0.04186
GO:0043170	macromolecule metabolic process	0.04198
GO:0003014	renal system process	0.04489
GO:0006119	oxidative phosphorylation	0.04489
GO:0006383	transcription by RNA polymerase III	0.04489
GO:0007338	single fertilization	0.04489
GO:0043627	response to estrogen	0.04489
GO:0006414	translational elongation	0.0464
GO:0009566	fertilization	0.0464
GO:0010470	regulation of gastrulation	0.0464
GO:0001706	endoderm formation	0.04791
GO:0008037	cell recognition	0.04791
GO:0001707	mesoderm formation	0.05093
GO:0035195	gene silencing by miRNA	0.05543
GO:0000413	protein peptidyl-prolyl isomerization	0.05842
GO:0016441	posttranscriptional gene silencing	0.05842
GO:0035194	posttranscriptional gene silencing by RN...	0.05842
GO:0048332	mesoderm morphogenesis	0.05842
GO:0048821	erythrocyte development	0.05842
GO:2000027	regulation of animal organ morphogenesis	0.05842
GO:0006470	protein dephosphorylation	0.05844
GO:0046777	protein autophosphorylation	0.05992
GO:0006996	organelle organization	0.05993
GO:0048477	oogenesis	0.06141
GO:0048469	cell maturation	0.06289
GO:0016331	morphogenesis of embryonic epithelium	0.06586
GO:0018208	peptidyl-proline modification	0.06586
GO:0007292	female gamete generation	0.06882
GO:0071695	anatomical structure maturation	0.0703
GO:0072175	epithelial tube formation	0.0703
GO:0040029	regulation of gene expression, epigeneti...	0.07324
GO:0031047	gene silencing by RNA	0.07471
GO:0035148	tube formation	0.07471
GO:0001945	lymph vessel development	0.07618
GO:0060828	regulation of canonical Wnt signaling pa...	0.07618
GO:0007492	endoderm development	0.07911
GO:0001704	formation of primary germ layer	0.08057
GO:0045333	cellular respiration	0.08057
GO:0007163	establishment or maintenance of cell pol...	0.08203
GO:0061515	myeloid cell development	0.08203
GO:0045454	cell redox homeostasis	0.08639
GO:0016458	gene silencing	0.08784
GO:0010629	negative regulation of gene expression	0.08793
GO:0021700	developmental maturation	0.08929
GO:0031101	fin regeneration	0.08929
GO:0043666	regulation of phosphoprotein phosphatase...	0.08929
GO:0010921	regulation of phosphatase activity	0.09073
GO:0016311	dephosphorylation	0.09419
GO:0008152	metabolic process	0.09432
GO:0035304	regulation of protein dephosphorylation	0.09506
GO:0007281	germ cell development	0.09649
GO:0035303	regulation of dephosphorylation	0.09793
