# Supplementary material for: Ionising Radiation Induces Promoter DNA Hypomethylation and Perturbs Transcriptional Activity of Genes Involved in Morphogenesis during Gastrulation in Zebrafish
Source: Int J Mol Sci. 2020 Jun 4;21(11):4014. doi: 10.3390/ijms21114014 (PMC7312202; doi:10.3390/ijms21114014)
Supplement: Supplementary file 1 [file ijms-21-04014-s001.zip › SuppTableT2_RAtable.xlsx]

## Sheet: RAtable
Supplementary Table S2
		50mGy/h		5mGy/h
zfin_id_symbol	Ensembl genes	log2(fold change)	adjusted p-value	log2(fold change)	adjusted p-value
zic2a	ENSDARG00000015554	0.015223	0.943656	-0.198424	0.280509
crabp2b	ENSDARG00000030449	0.89795	4.1e-11	0.510218	0.00405001
rarga	ENSDARG00000034117	0.638134	0.00118636	0.372688	0.134556
rarab	ENSDARG00000034893	0.476678	6.39e-05	0.394581	0.0082113
pitx2	ENSDARG00000036194	-0.264293	0.0989938	-0.112478	0.606331
cdx4	ENSDARG00000036292	0.78821	3.41e-10	0.288011	0.0873865
zic2b	ENSDARG00000037178	-0.0787496	0.592165	0.0616533	0.724052
aldh1a2	ENSDARG00000053493	0.655255	2.92e-10	0.523739	4.94e-05
raraa	ENSDARG00000056783	0.256819	0.0938858	0.0215017	0.931951
ctbp1	ENSDARG00000057007	0.396908	0.0218851	0.491207	0.0170153
apc	ENSDARG00000058868	-0.0903325	0.685583	-0.131992	0.590106
tgif1	ENSDARG00000059337	0.044466	0.77176	-0.00176748	0.992956
wwtr1	ENSDARG00000067719	0.268429	0.205558	-0.13246	0.6388
foxc1a	ENSDARG00000091481	1.01893	4.08e-08	0.633967	0.0082113
cdx1a	ENSDARG00000114554	1.83545	4.56e-32	1.00678	2.19e-07
