# Supplementary material for: Ionising Radiation Induces Promoter DNA Hypomethylation and Perturbs Transcriptional Activity of Genes Involved in Morphogenesis during Gastrulation in Zebrafish
Source: Int J Mol Sci. 2020 Jun 4;21(11):4014. doi: 10.3390/ijms21114014 (PMC7312202; doi:10.3390/ijms21114014)
Supplement: Supplementary file 1 [file ijms-21-04014-s001.zip › SuppTableT3_TFBS.xlsx]

## Sheet: All
Supplementary Table S3
Dose rate	TF Name	Z-score	Fisher-score	Common	Gastrula Expression (Zfin)
50mGy/h	KLF9	50.956	4.665
50mGy/h	Arid3b	49.624	7.175	yes
50mGy/h	MNX1	40.483	10.185		yes
50mGy/h	Foxj3	36.183	6.938	yes
50mGy/h	ZNF24	34.406	8.269
50mGy/h	LMX1A	33.834	8.492	yes
50mGy/h	FOXA1	33.761	5.667		yes
50mGy/h	NKX6-1	33.651	7.44	yes	yes
50mGy/h	HNF1A	33.35	3.302		yes
50mGy/h	FOXK2	32.805	5.332	yes
50mGy/h	Foxd3	31.836	3.042
50mGy/h	Lhx3	30.325	6.584	yes
50mGy/h	Foxj2	29.2	5.327
50mGy/h	FOXP2	28.708	5.558		yes
50mGy/h	POU6F1	26.607	7.82	yes
50mGy/h	POU4F1	25.625	3.249
50mGy/h	Foxq1	25.435	3.575
50mGy/h	PROP1	25.418	6.141
50mGy/h	ONECUT3	25.359	10.144		yes
50mGy/h	FOXO6	25.333	8.06		yes
50mGy/h	PAX3	25.036	6.361		yes
50mGy/h	FOXG1	24.532	6.725	yes	yes
50mGy/h	Foxa2	24.101	3.588
50mGy/h	mix-a	23.917	6.061	yes
50mGy/h	FOXI1	23.584	4.985
50mGy/h	SOX15	22.999	3.39		yes
50mGy/h	Sox5	22.911	3.698
50mGy/h	ONECUT2	22.767	10.305
50mGy/h	PAX7	22.741	5.223
50mGy/h	Hoxd8	21.649	5.183
50mGy/h	DBP	21.049	4.753	yes
50mGy/h	HNF1B	20.608	5.291		yes
50mGy/h	POU3F3	20.42	5.013	yes	yes
50mGy/h	TEF	19.749	4.8		yes
50mGy/h	LHX2	19.681	7.509		yes
50mGy/h	HLF	19.47	3.676
50mGy/h	FOXK1	19.198	5.122	yes
50mGy/h	POU4F3	18.582	5.158
50mGy/h	POU3F1	18.173	3.651		yes
50mGy/h	FOXP1	18.083	3.736
50mGy/h	Arid5a	18.081	3.42	yes
50mGy/h	POU6F2	16.417	6.848
50mGy/h	BATF::JUN	16.392	7.676
50mGy/h	HEY1	16.362	4.887		yes
50mGy/h	GBX1	16.214	4.043
50mGy/h	LHX6	16.095	3.45
50mGy/h	Hoxd3	15.631	5.018
50mGy/h	FOXH1	15.569	5.342		yes
50mGy/h	Tcfl5	15.389	4.374
50mGy/h	ONECUT1	14.583	5.735
50mGy/h	FOXO3	14.344	3.644
50mGy/h	NFIL3	14.104	3.229		yes
50mGy/h	Arnt	13.771	5.58
50mGy/h	MEOX1	13.684	6.354	yes
50mGy/h	KLF13	12.439	4.795
50mGy/h	FOXD1	12.396	3.599
50mGy/h	POU4F2	12.332	6.11
50mGy/h	Arx	12.277	3.532
50mGy/h	EHF	11.802	3.904
50mGy/h	MEF2D	11.795	3.617
50mGy/h	Foxo1	11.596	7.934
50mGy/h	ELF1	11.427	4.792
50mGy/h	SP4	11.208	4.529
50mGy/h	PLAG1	10.918	4.006
50mGy/h	CDX2	10.788	3.458	yes
50mGy/h	ELF4	9.883	4.266
50mGy/h	HMBOX1	9.085	4.325	yes
50mGy/h	Atf1	9.002	3.997
50mGy/h	Hmx2	8.978	3.147
50mGy/h	Sox11	8.843	3.319
50mGy/h	Crem	8.788	4.11
50mGy/h	BHLHE40	8.648	3.043		yes
50mGy/h	Hmx3	8.46	3.028
50mGy/h	FOSL1::JUN(var.2)	8.326	4.636
50mGy/h	FOSB::JUNB(var.2)	8.137	4.65
50mGy/h	Hoxb5	7.993	3.038
50mGy/h	TP63	7.44	3.126		yes
50mGy/h	RELA	6.86	3.824		yes
50mGy/h	MYC	6.838	3.606		yes
50mGy/h	Dmbx1	6.654	4.01	yes
5mGy/h	Arid3b	25.855	5.919	yes
5mGy/h	MNX1	21.244	3.016		yes
5mGy/h	Lhx3	18.673	6.608	yes
5mGy/h	CEBPB	18.053	3.203		yes
5mGy/h	CEBPD	17.797	4.65
5mGy/h	CEBPE	17.787	3.621
5mGy/h	DBP	17.405	3.908	yes
5mGy/h	FOXK2	15.523	3.604	yes
5mGy/h	LMX1A	15.497	7.312	yes
5mGy/h	HOXA13	15.311	4.47
5mGy/h	NKX6-1	15.16	3.394	yes	yes
5mGy/h	TEF	14.982	3.82		yes
5mGy/h	HESX1	14.788	3.142
5mGy/h	Hoxd8	14.669	5.418
5mGy/h	POU6F1	14.102	6.11	yes
5mGy/h	PHOX2A	13.891	3.035		yes
5mGy/h	SP4	13.463	3.842
5mGy/h	FOXG1	13.441	3.142	yes	yes
5mGy/h	mix-a	13.343	5.697	yes
5mGy/h	KLF13	13.261	5.007
5mGy/h	Arid5a	12.891	8.003	yes
5mGy/h	Foxd3	12.566	3.075
5mGy/h	Dmbx1	12.219	6.279	yes
5mGy/h	BATF::JUN	11.897	9.309
5mGy/h	Foxj3	11.809	5.561	yes
5mGy/h	LHX2	11.67	5.666		yes
5mGy/h	HNF1B	11.466	6.245		yes
5mGy/h	ELK1	10.751	4.71
5mGy/h	POU4F3	10.427	3.337
5mGy/h	PROP1	10.266	5.484
5mGy/h	Rxra	10.032	3.434
5mGy/h	FOXK1	9.89	3.977	yes
5mGy/h	HNF1A	9.718	7.765		yes
5mGy/h	CDX2	9.662	7.82	yes
5mGy/h	Arnt	9.036	3.776
5mGy/h	E2F1	9.009	3.778
5mGy/h	FOXF2	8.928	3.544
5mGy/h	GATA1::TAL1	8.881	4.728
5mGy/h	OLIG2	8.478	3.195		yes
5mGy/h	Sox11	8.227	3.501
5mGy/h	GBX1	8.12	5.805
5mGy/h	MEOX1	7.917	4.034	yes
5mGy/h	POU3F3	7.469	7.883	yes	yes
5mGy/h	POU4F2	7.358	4.61
5mGy/h	HMBOX1	7.284	4.903	yes
5mGy/h	CUX2	6.868	3.231
5mGy/h	POU2F1	6.355	3.616
5mGy/h	OLIG3	6.163	3.197		yes
5mGy/h	TBP	6.093	4.63
5mGy/h	CREB3	6.074	3.306		yes
5mGy/h	Alx1	6.044	3.57
0.5mGy/h	FOS::JUN(var.2)	40.754	32.686
0.5mGy/h	BATF3	40.712	32.299
0.5mGy/h	FOSL2::JUND(var.2)	33.741	28.011
0.5mGy/h	CREB3	32.608	23.871		yes
0.5mGy/h	ATF7	30.867	25.692		yes
0.5mGy/h	FOSB::JUN	27.136	23.824
0.5mGy/h	FOSL1::JUN(var.2)	26.502	26.251
0.5mGy/h	FOSL2::JUNB(var.2)	25.6	22.107
0.5mGy/h	JDP2(var.2)	25.206	21.724
0.5mGy/h	Foxj3	22.032	6.077	yes
0.5mGy/h	FOXG1	21.907	3.08	yes	yes
0.5mGy/h	Gmeb1	21.614	9.09
0.5mGy/h	JUN::JUNB(var.2)	21.374	16.026
0.5mGy/h	JUNB(var.2)	20.941	18.194
0.5mGy/h	Creb5	20.734	17.104
0.5mGy/h	FOSB::JUNB(var.2)	20.604	18.833
0.5mGy/h	Arid3b	20.574	3.934	yes
0.5mGy/h	FOSL2::JUN(var.2)	20.243	18.895
0.5mGy/h	MEF2C	19.98	3.386
0.5mGy/h	FOXK2	18.384	3.513	yes
0.5mGy/h	Crem	18.269	7.952
0.5mGy/h	FOSL1::JUND(var.2)	17.897	10.166
0.5mGy/h	GRHL1	17.772	12.164		yes
0.5mGy/h	ZNF384	17.677	4.598
0.5mGy/h	SOX9	17.166	7.187		yes
0.5mGy/h	Sox5	16.847	3.451
0.5mGy/h	CREB1	16.451	10.826
0.5mGy/h	Dmbx1	16.417	8.236	yes
0.5mGy/h	E2F2	16.141	6.336
0.5mGy/h	E2F3	15.396	6.205
0.5mGy/h	HLF	15.311	3.896
0.5mGy/h	SOX13	15.3	3.905
0.5mGy/h	Foxq1	14.909	3.693
0.5mGy/h	GRHL2	14.373	7.913		yes
0.5mGy/h	Sox17	14.26	4.069
0.5mGy/h	CDX2	13.893	4.112	yes
0.5mGy/h	Foxo1	13.334	3.047
0.5mGy/h	JUND(var.2)	13.106	6.499
0.5mGy/h	Sox6	13.09	3.202
0.5mGy/h	LMX1A	12.975	7.168	yes
0.5mGy/h	Arid5a	12.721	3.6	yes
0.5mGy/h	Lhx3	12.399	4.705	yes
0.5mGy/h	SOX21	12.337	4.958
0.5mGy/h	DBP	11.807	3.24	yes
0.5mGy/h	GMEB2	11.587	6.902
0.5mGy/h	MEF2D	11.546	3.085
0.5mGy/h	JUN	11.303	7.656
0.5mGy/h	EHF	11.057	4.053
0.5mGy/h	FOXH1	10.912	4.623		yes
0.5mGy/h	POU3F1	10.648	4.901		yes
0.5mGy/h	SREBF2	10.595	6.232
0.5mGy/h	HMBOX1	10.36	5.763	yes
0.5mGy/h	PPARA::RXRA	10.294	4.035
0.5mGy/h	ONECUT3	10.089	5.334		yes
0.5mGy/h	Six3	10.043	4.7
0.5mGy/h	NKX6-1	10.033	3.327	yes	yes
0.5mGy/h	POU6F2	9.692	7.701
0.5mGy/h	POU2F1	9.68	4.173
0.5mGy/h	ELF1	9.572	4.065
0.5mGy/h	TBX2	9.561	3.313		yes
0.5mGy/h	mix-a	9.273	7.344	yes
0.5mGy/h	CEBPD	9.144	5.589
0.5mGy/h	CEBPE	8.829	4.233
0.5mGy/h	ELF4	8.727	3.805
0.5mGy/h	Phox2b	8.376	5.666
0.5mGy/h	HOXA13	8.304	4.36
0.5mGy/h	Pou2f3	8.238	3.789
0.5mGy/h	TBP	8.196	3.78
0.5mGy/h	PAX3	7.978	4.124		yes
0.5mGy/h	CEBPB	7.97	3.783		yes
0.5mGy/h	DUXA	7.871	4.571
0.5mGy/h	POU6F1	7.607	4.707	yes
0.5mGy/h	XBP1	7.524	3.246		yes
0.5mGy/h	POU3F3	7.427	5.938	yes	yes
0.5mGy/h	TFCP2	7.181	3.468
0.5mGy/h	FOXK1	7.135	3.843	yes
0.5mGy/h	Crx	6.974	4.282
0.5mGy/h	ZIC4	6.646	3.333
0.5mGy/h	Nr2e3	6.541	3.326
0.5mGy/h	PHOX2A	6.437	7.465		yes
0.5mGy/h	MEOX1	6.299	5.803	yes
0.5mGy/h	SREBF1	6.284	4.126
0.5mGy/h	Creb3l2	6.163	3.611
0.5mGy/h	FOXF2	6.102	3.548
