# Supplementary material for: Ionising Radiation Induces Promoter DNA Hypomethylation and Perturbs Transcriptional Activity of Genes Involved in Morphogenesis during Gastrulation in Zebrafish
Source: Int J Mol Sci. 2020 Jun 4;21(11):4014. doi: 10.3390/ijms21114014 (PMC7312202; doi:10.3390/ijms21114014)
Supplement: Supplementary file 1 [file ijms-21-04014-s001.zip › SuppTableT4_Dosimetry.xlsx]

## Sheet: Sheet1
Supplementary Table S4
Target= 50mGy/h
Test	MCNP simulation 370 GBq (mGy/h)	MCNP sd	Corrected measure (mGy/h)	Average dose rate (mGy/h)	sd
1	63.1168	0.0035	48.2217
2	59.7533	0.0036	45.6519
3	60.6307	0.0036	46.3223
4	60.1735	0.0036	45.973
5	61.884	0.0035	47.2798
6	61.9783	0.0035	47.3519	46.8001	0.978382
Target= 5mGy/h
Test	MCNP simulation 370 GBq (mGy/h)	MCNP sd	Corrected measure (mGy/h)	Average dose rate (mGy/h)	sd
1	5.98406	0.0024	5.06999
2	5.98896	0.002	5.07414
3	6.02901	0.0029	5.10807
4	5.97657	0.0025	5.06364
5	5.98929	0.0025	5.07442
6	5.99333	0.0023	5.07784	5.07802	0.0155075
Target= 0.5mGy/h
Test	MCNP simulation 370 GBq (mGy/h)	MCNP sd	Corrected measure (mGy/h)	Average dose rate (mGy/h)	sd
1	0.519629	0.0144	0.479801
2	0.505474	0.004	0.466731
3	0.507387	0.0114	0.468497
4	0.512226	0.0099	0.472965
5	0.513982	0.0093	0.474587
6	0.513566	0.0119	0.474203	0.472797	0.00468077
Target= 0.05mGy/h
Test	MCNP simulation 370 GBq (mGy/h)	MCNP sd	Corrected measure (mGy/h)	Average dose rate (mGy/h)	sd
1	0.0616193	0.008	0.0520843
2	0.0613428	0.004	0.0518506
3	0.0605445	0.006	0.0511758
4	0.0613116	0.005	0.0518242
5	0.0613223	0.0056	0.0518332
6	0.0599164	0.0041	0.0506449	0.0515688	0.000545588
Target= 0.005mGy/h
Test	MCNP simulation 370 GBq (mGy/h)	MCNP sd	Corrected measure (mGy/h)	Average dose rate (mGy/h)	sd
1	0.00523126	0.0161	0.00440466
2	0.00516269	0.0164	0.00434693
3	0.00534486	0.0183	0.00450031
4	0.00510027	0.0067	0.00429437
5	0.00518359	0.0093	0.00436453
6	0.00521125	0.0096	0.00438781	0.0043831	6.89237e-05
