# Supplementary material for: Ionising Radiation Induces Promoter DNA Hypomethylation and Perturbs Transcriptional Activity of Genes Involved in Morphogenesis during Gastrulation in Zebrafish
Source: Int J Mol Sci. 2020 Jun 4;21(11):4014. doi: 10.3390/ijms21114014 (PMC7312202; doi:10.3390/ijms21114014)
Supplement: Supplementary file 1 [file ijms-21-04014-s001.zip › SuppTableT5_QC_RNAseq.xlsx]

## Sheet: Feuil1
Supplementary Table S5
Sample	Replicate	Dose rate mGy/h	Stage	Irradiation batch	Total R1	% > Q30 R1	Total R2	% > Q30 R2	Total
C_shield	Sample I13 Shield C1	Control	Shield	I13	41240186	100	41240186	100	82480372
C_shield	Sample I13 Shield C2	Control	Shield	I13	57781441	99.99	57781441	99.99	115562882
C_shield	Sample I13 Shield C3	Control	Shield	I13	50167295	100	50167295	100	100334590
C_shield	Sample I13 Shield C4	Control	Shield	I13	49483237	99.97	49483237	99.97	98966474
0.05mG_shield	Sample I13 Shield 50microG E1	0.05 mGy/h	Shield	I13	79190394	100	79190394	100	158380788
0.05mG_shield	Sample I13 Shield 50microG E2	0.05 mGy/h	Shield	I13	67704675	99.97	67704675	99.97	135409350
0.05mG_shield	Sample I13 Shield 50microG E3	0.05 mGy/h	Shield	I13	42235059	99.99	42235059	99.99	84470118
0.05mG_shield	Sample I13 Shield 50microG E4	0.05 mGy/h	Shield	I13	43961553	100	43961553	100	87923106
C_shield	Sample I14 Shield C1	Control	Shield	I14	36012731	99.97	36012731	99.97	72025462
C_shield	Sample I14 Shield C2	Control	Shield	I14	41919623	99.99	41919623	99.99	83839246
C_shield	Sample I14 Shield C3	Control	Shield	I14	27843409	99.98	27843409	99.98	55686818
C_shield	Sample I14 Shield C4	Control	Shield	I14	33375261	99.99	33375261	99.99	66750522
0.005mG_shield	Sample I14 Shield 5microG E2	0.005 mGy/h	Shield	I14	46883403	100	46883403	100	93766806
0.005mG_shield	Sample I14 Shield 5microG E3	0.005 mGy/h	Shield	I14	42202592	99.99	42202592	99.99	84405184
0.005mG_shield	Sample I14 Shield 5microG E4	0.005 mGy/h	Shield	I14	36126031	99.99	36126031	99.99	72252062
C_shield	Sample I30 Shield C1	Control	Shield	I30	35046856	100	35046856	100	70093712
C_shield	Sample I30 Shield C2	Control	Shield	I30	25019918	100	25019918	100	50039836
C_shield	Sample I30 Shield C3	Control	Shield	I30	20343277	99.99	20343277	99.99	40686554
C_shield	Sample I30 Shield C4	Control	Shield	I30	13612487	99.98	13612487	99.98	27224974
C_shield	Sample I30 Shield C5	Control	Shield	I30	18186186	99.98	18186186	99.98	36372372
C_shield	Sample I30 Shield C6	Control	Shield	I30	15469177	99.96	15469177	99.96	30938354
5mG_shield	Sample I30 Shield 5mG E1	5 mGy/h	Shield	I30	30269082	99.99	30269082	99.99	60538164
5mG_shield	Sample I30 Shield 5mG E2	5 mGy/h	Shield	I30	47958113	100	47958113	100	95916226
5mG_shield	Sample I30 Shield 5mG E3	5 mGy/h	Shield	I30	33116945	100	33116945	100	66233890
5mG_shield	Sample I30 Shield 5mG E4	5 mGy/h	Shield	I30	28100513	99.99	28100513	99.99	56201026
5mG_shield	Sample I30 Shield 5mG E5	5 mGy/h	Shield	I30	62953248	99.99	62953248	99.99	125906496
5mG_shield	Sample I30 Shield 5mG E6	5 mGy/h	Shield	I30	51220637	100	51220637	100	102441274
50mG_shield	Sample I30 Shield 50mG E1	50 mGy/h	Shield	I30	32802280	99.99	32802280	99.99	65604560
50mG_shield	Sample I30 Shield 50mG E2	50 mGy/h	Shield	I30	33161546	100	33161546	100	66323092
50mG_shield	Sample I30 Shield 50mG E3	50 mGy/h	Shield	I30	35523351	99.99	35523351	99.99	71046702
50mG_shield	Sample I30 Shield 50mG E4	50 mGy/h	Shield	I30	33420103	99.99	33420103	99.99	66840206
50mG_shield	Sample I30 Shield 50mG E5	50 mGy/h	Shield	I30	31696571	100	31696571	100	63393142
50mG_shield	Sample I30 Shield 50mG E6	50 mGy/h	Shield	I30	34730513	99.99	34730513	99.99	69461026
C_shield	Sample I32 Shield C1	Control	Shield	I32	44035193	99.99	44035193	99.99	88070386
C_shield	Sample I32 Shield C2	Control	Shield	I32	43294316	99.99	43294316	99.99	86588632
C_shield	Sample I32 Shield C3	Control	Shield	I32	29669120	100	29669120	100	59338240
C_shield	Sample I32 Shield C4	Control	Shield	I32	37313718	99.98	37313718	99.98	74627436
C_shield	Sample I32 Shield C5	Control	Shield	I32	34259375	99.98	34259375	99.98	68518750
C_shield	Sample I32 Shield C6	Control	Shield	I32	31187027	99.98	31187027	99.98	62374054
0.5mG_shield	Sample I32 Shield 0.5mG E1	0.5 mGy/h	Shield	I32	32192140	99.99	32192140	99.99	64384280
0.5mG_shield	Sample I32 Shield 0.5mG E2	0.5 mGy/h	Shield	I32	31747026	100	31747026	100	63494052
0.5mG_shield	Sample I32 Shield 0.5mG E3	0.5 mGy/h	Shield	I32	44983613	100	44983613	100	89967226
0.5mG_shield	Sample I32 Shield 0.5mG E4	0.5 mGy/h	Shield	I32	30661947	99.98	30661947	99.98	61323894
0.5mG_shield	Sample I32 Shield 0.5mG E5	0.5 mGy/h	Shield	I32	30811317	99.98	30811317	99.98	61622634
0.5mG_shield	Sample I32 Shield 0.5mG E6	0.5 mGy/h	Shield	I32	19773480	99.99	19773480	99.99	39546960
