# Supplementary material for: Ionising Radiation Induces Promoter DNA Hypomethylation and Perturbs Transcriptional Activity of Genes Involved in Morphogenesis during Gastrulation in Zebrafish
Source: Int J Mol Sci. 2020 Jun 4;21(11):4014. doi: 10.3390/ijms21114014 (PMC7312202; doi:10.3390/ijms21114014)
Supplement: Supplementary file 1 [file ijms-21-04014-s001.zip › SuppTableT6_BS_conversion.xlsx]

## Sheet: Feuil1
Supplementary Table S6
Sample	Replicate	Dose rate mGy/h	Stage	Irradiation batch	% conversion
shield_C	I9_shield_C1	Control	Shield	I9	95.7
shield_C	I9_shield_C2	Control	Shield	I9	96.2
shield_C	I9_shield_C3	Control	Shield	I9	95.9
shield_5	I9_shield_5_1	5 mGy/h	Shield	I9	96.3
shield_5	I9_shield_5_2	5 mGy/h	Shield	I9	96.0
shield_5	I9_shield_5_3	5 mGy/h	Shield	I9	96.2
shield_C	I15_shield_C1	Control	Shield	I15	95.8
shield_C	I15_shield_C2	Control	Shield	I15	95.6
shield_C	I15_shield_C3	Control	Shield	I15	94.8
shield_50	I15_shield_50_1	50 mGy/h	Shield	I15	96.0
shield_50	I15_shield_50_2	50 mGy/h	Shield	I15	96.2
shield_50	I15_shield_50_3	50 mGy/h	Shield	I15	96.1
