# Supplementary material for: Ionising Radiation Induces Promoter DNA Hypomethylation and Perturbs Transcriptional Activity of Genes Involved in Morphogenesis during Gastrulation in Zebrafish
Source: Int J Mol Sci. 2020 Jun 4;21(11):4014. doi: 10.3390/ijms21114014 (PMC7312202; doi:10.3390/ijms21114014)
Supplement: Supplementary file 1 [file ijms-21-04014-s001.zip › SuppTableT7_QC_WGBS.xlsx]

## Sheet: Feuil1
Supplementary Table S7
Sample	Replicate	Dose rate mGy/h	Stage	Irradiation batch	Total Reads	% > Q30
shield_C	I9_shield_C1	Control	Shield	I9	166695684	82.91
shield_C	I9_shield_C2	Control	Shield	I9	173661940	86.08
shield_C	I9_shield_C3	Control	Shield	I9	171917000	85.21
shield_5	I9_shield_5_1	5 mGy/h	Shield	I9	175030870	86.06
shield_5	I9_shield_5_2	5 mGy/h	Shield	I9	181988748	86.23
shield_5	I9_shield_5_3	5 mGy/h	Shield	I9	174294358	85.92
shield_C	I15_shield_C1	Control	Shield	I15	155392040	85.66
shield_C	I15_shield_C2	Control	Shield	I15	166984838	85.00
shield_C	I15_shield_C3	Control	Shield	I15	164479256	84.61
shield_50	I15_shield_50_1	50 mGy/h	Shield	I15	174026680	86.30
shield_50	I15_shield_50_2	50 mGy/h	Shield	I15	154497548	84.49
shield_50	I15_shield_50_3	50 mGy/h	Shield	I15	168627408	85.94
